# Supplementary material for: Characteristics of patients with chronic idiopathic interstitial pneumonia undergoing repeated respiratory-related hospitalizations: A retrospective cohort study
Source: PLoS One. 2020 Apr 24;15(4):e0232212. doi: 10.1371/journal.pone.0232212 (PMC7182228; doi:10.1371/journal.pone.0232212)
Supplement: S1 Data — (XLSX) [file pone.0232212.s001.xlsx]

## Sheet: Sheet1
case-number	number of hospitalization	Age	Sex	diagnosis	Smoking	FVC	%FVC	FEV1	FEV1/FVC	DLco	%DLco	Long-term oxygen therapy	cause hospitalization	BMI	hospital mortality	90-d mortality
1	1	64	f	IIP	never	.	.	.	.	.	.	n	Pulmonary infection	30.82	n	n
2	2	64	f	IIP	never	.	.	.	.	.	.	y	Pulmonary infection	29.128	n	n
3	3	64	f	IIP	never	1.76	78.6	1.49	84.7	7.9	45.4	n	Pulmonary infection	28.501	n	n
4	4	65	f	IIP	never	1.76	78.6	1.49	84.7	7.9	45.4	y	Pulmonary infection	30.08	n	n
5	5	65	f	IIP	never	1.19	54.1	0.94	79	5.39	32.7	y	Pulmonary infection	30.08	n	n
6	6	66	f	IIP	never	.	.	.	.	.	.	y	Pulmonary infection	30.08	n	n
7	7	66	f	IIP	never	.	.	.	.	.	.	y	Acute exacerbation	27.556	n	n
8	8	67	f	IIP	never	.	.	.	.	.	.	n	Pulmonary infection	27.556	n	n
9	9	70	f	IIP	never	1.38	67	0.92	66.7	.	.	n	Pulmonary infection	31.006	n	n
10	10	71	f	IIP	never	1.43	69.8	0.93	65	.	.	n	Pulmonary infection	31.006	n	n
11	11	73	f	IIP	never	1.59	79.1	0.93	58.5	8.38	54	n	Pulmonary infection	30.963	n	n
12	12	74	f	IIP	never	1.59	79.1	0.93	58.5	8.38	54	n	Pulmonary infection	30.82	n	n
13	1	79	m	IIP	never	.	.	.	.	.	.	n	Acute exacerbation	22.81	y	y
14	1	82	m	IIP	ex-smoker	.	.	.	.	.	.	n	Pulmonary infection	24.058	n	n
15	2	82	m	IIP	ex-smoker	2.69	80.5	2.27	84.4	7.77	52.4	y	Pulmonary infection	23.774	n	n
16	3	83	m	IIP	ex-smoker	3.3	100.3	2.47	74.9	8.34	54.4	n	Pulmonary infection	25.723	n	n
17	1	74	m	IIP	ex-smoker	.	.	.	.	.	.	n	Acute exacerbation	24.891	n	n
18	2	76	m	IIP	ex-smoker	2.78	95.5	2.35	84.5	8.85	66.7	n	Acute exacerbation	24.516	n	n
19	1	79	m	IIP	ex-smoker	3.27	115.5	1.85	56.6	8.9	69.9	n	Pulmonary infection	25.39	n	n
20	1	77	f	IIP	ex-smoker	1.04	50.2	0.9	86.5	.	.	n	Acute exacerbation	24.222	n	n
21	1	74	m	IPF	ex-smoker	1.51	47	1.39	92.1	.	.	n	Pneumothorax and/or mediastinal emphysema	18.477	n	n
22	2	74	m	IPF	ex-smoker	1.51	47	1.39	92.1	.	.	n	Pulmonary infection	16.406	n	n
23	3	75	m	IPF	ex-smoker	0.91	28.6	0.66	72.5	.	.	n	Pulmonary infection	16.406	y	y
24	1	82	m	IPF	ex-smoker	1.97	62.3	1.8	91.37	4.57	34.2	n	Acute exacerbation	21.855	y	y
25	1	77	f	IPF	never	0.98	49.2	0.93	94.9	.	.	y	Pulmonary infection	13.98	n	y
26	2	77	f	IPF	never	0.98	49.2	0.93	94.9	.	.	y	Pulmonary infection	13.089	y	y
27	1	61	f	IIP	never	.	.	.	.	.	.	y	Acute exacerbation	25.537	n	n
28	2	63	f	IIP	never	.	.	.	.	.	.	n	Acute exacerbation	27.528	n	n
29	1	66	m	IPF	current	0.96	28.7	0.84	87.5	.	.	n	Pulmonary infection	19.026	n	y
30	2	66	m	IPF	current	0.96	28.7	0.84	87.5	.	.	n	Pulmonary infection	18.266	y	y
31	1	79	m	IIP	never	.	.	.	.	.	.	n	Acute exacerbation	.	y	n
32	1	68	m	IPF	never	.	.	.	.	.	.	y	Acute exacerbation	24.435	n	n
33	2	69	m	IPF	never	2.76	86.2	2.06	74.6	13.49	90.8	y	Acute exacerbation	25.236	n	n
34	3	70	m	IPF	never	2.76	86.2	2.06	74.6	13.49	90.8	y	Acute exacerbation	24.035	n	n
35	1	69	f	IPF	never	1.26	63	1.24	98.4	8.97	71.9	n	Pulmonary infection	20.879	n	n
36	1	86	f	IPF	never	.	.	.	.	.	.	n	Others	19.309	n	n
37	1	76	m	IIP	ex-smoker	.	.	.	.	.	.	y	Pulmonary infection	23.356	n	n
38	1	73	f	IIP	never	.	.	.	.	.	.	y	Acute exacerbation	.	n	n
39	2	73	f	IIP	never	.	.	.	.	.	.	n	Acute exacerbation	.	n	n
40	3	77	f	IIP	.	.	.	.	.	.	.	n	Pulmonary infection	.	n	y
41	4	78	f	IIP	.	.	.	.	.	.	.	n	Acute exacerbation	.	y	y
42	1	86	f	IPF	never	.	.	.	.	.	.	n	Heart failure	16.701	n	n
43	1	76	m	IPF	ex-smoker	.	.	.	.	.	.	n	Pulmonary infection	18.865	n	n
44	2	76	m	IPF	ex-smoker	1.22	40.8	1.2	98.4	.	.	n	Acute exacerbation	15.498	n	n
45	1	76	m	IPF	ex-smoker	2.92	97.3	2.44	83.6	.	.	n	Pulmonary infection	22.39	n	n
46	2	65	f	IPF	never	0.85	35.9	0.83	97.7	.	.	n	Acute exacerbation	.	y	y
47	1	76	m	IPF	ex-smoker	2.29	77.1	1.99	86.9	10.4	75.3	n	Acute exacerbation	25.275	n	n
48	2	76	m	IPF	ex-smoker	.	.	.	.	.	.	n	Pulmonary infection	25.275	n	n
49	3	76	m	IPF	ex-smoker	.	.	.	.	.	.	n	Pulmonary infection	25.275	n	n
50	4	77	m	IPF	ex-smoker	.	.	.	.	.	.	n	Pulmonary infection	25.275	n	n
51	5	77	m	IPF	ex-smoker	.	.	.	.	.	.	n	Pulmonary infection	20.893	n	n
52	6	77	m	IPF	ex-smoker	.	.	.	.	.	.	n	Pulmonary infection	20.366	n	n
53	7	77	m	IPF	ex-smoker	.	.	.	.	.	.	n	Pulmonary infection	20.366	n	n
54	1	78	m	IPF	ex-smoker	0.83	26.3	0.77	92.8	.	.	n	Pneumothorax and/or mediastinal emphysema	13.184	n	n
55	2	79	m	IPF	ex-smoker	0.83	26.3	0.77	92.8	.	.	n	Pneumothorax and/or mediastinal emphysema	12.939	n	n
56	3	79	m	IPF	ex-smoker	.	.	.	.	.	.	y	Pulmonary infection	12.79	n	n
57	4	80	m	IPF	ex-smoker	.	.	.	.	.	.	y	Pulmonary infection	12.79	n
58	1	81	m	IPF	ex-smoker	1.59	58.2	1.52	95.6	5.72	54.9	n	Acute exacerbation	22.01	n	y
59	2	82	m	IPF	ex-smoker	1.47	53.8	1.28	87.1	8.85	84.4	n	Pulmonary infection	20.45	n	n
60	3	82	m	IPF	ex-smoker	1.47	53.8	1.28	87.1	8.85	84.4	n	Pulmonary infection	20.45	n	n
61	4	82	m	IPF	ex-smoker	1.47	53.8	1.28	87.1	8.85	84.4	n	Pulmonary infection	21.231	n	n
62	5	82	m	IPF	ex-smoker	1.28	47.6	1.16	90.6	.	.	n	Pulmonary infection	20.804	n	n
63	6	83	m	IPF	ex-smoker	1.28	47.6	1.16	90.6	.	.	n	Pulmonary infection	21.018	n	n
64	7	83	m	IPF	ex-smoker	1.28	47.6	1.16	90.6	.	.	y	Pulmonary infection	21.018	n	y
65	1	70	m	IIP	ex-smoker	.	.	.	.	.	.	n	Heart failure	23.997	n	n
66	2	70	m	IIP	ex-smoker	.	.	.	.	.	.	n	Heart failure	26.107	n	n
67	3	70	m	IIP	ex-smoker	0.99	30.8	0.92	92.9	.	.	n	Heart failure	27.056	n	n
68	4	70	m	IIP	ex-smoker	.	.	.	.	.	.	n	Heart failure	23.997	n	n
69	1	80	m	IIP	ex-smoker	3.98	134	2.91	73.1	8.83	71	n	Acute exacerbation	22.942	n	n
70	2	80	m	IIP	ex-smoker	4.14	139.9	3.09	74.6	12.12	97.1	n	Acute exacerbation	24.609	n	n
71	3	81	m	IIP	ex-smoker	3.31	110.7	2.51	75.8	8.04	59.9	n	Acute exacerbation	23.125	n	n
72	1	80	m	IIP	never	2.44	79.7	2.18	89.3	.	.	n	Acute exacerbation	24.088	n	n
73	2	80	m	IIP	never	2.44	79.7	2.18	89.3	.	.	n	Others	24.088	n	n
74	3	81	m	IIP	never	1.97	64.8	1.87	94.9	.	.	n	Acute exacerbation	21.713	y	y
75	1	74	m	IIP	never	2.86	92	2.3	80.4	9.03	54.2	n	Acute exacerbation	27.507	n	n
76	1	80	m	IIP	ex-smoker	3.35	102.8	2.6	77.6	15.95	131	y	Acute exacerbation	20.092	n	n
77	1	75	m	IIP	ex-smoker	.	.	.	.	.	.	y	Acute exacerbation	.	y	y
78	1	74	f	IPF	never	.	.	.	.	.	.	y	Pulmonary infection	27.067	n	n
79	1	76	m	IPF	never	1.64	49.7	1.61	98.2	.	.	n	Pneumothorax and/or mediastinal emphysema	21.341	y	y
80	1	70	f	IPF	ex-smoker	1.42	68.3	1.4	98.6	5.35	47.5	y	Pulmonary infection	15.336	n	n
81	2	70	f	IPF	ex-smoker	1.17	58.2	1.12	95.7	.	.	y	Pulmonary infection	15.012	n	n
82	3	70	f	IPF	ex-smoker	1.17	58.2	1.12	95.7	.	.	n	Pulmonary infection	17.029	n	n
83	4	70	f	IPF	ex-smoker	1.17	58.2	1.12	95.7	.	.	n	Pulmonary infection	17.029	n	n
84	5	71	f	IPF	ex-smoker	.	.	.	.	.	.	y	Pulmonary infection	.	n	y
85	1	65	m	IIP	current	.	.	.	.	.	.	n	Pulmonary infection	25.209	n	n
86	1	71	f	IIP	never	.	.	.	.	.	.	n	Acute exacerbation	20.175	n	n
87	1	79	m	IIP	never	.	.	.	.	.	.	n	Others	26.863	n	n
88	2	84	m	IIP	never	.	.	.	.	.	.	y	Acute exacerbation	24.615	y	n
89	1	80	f	IPF	ex-smoker	.	.	.	.	.	.	n	Acute exacerbation	22.708	y	y
90	1	79	m	IPF	ex-smoker	1.46	53.3	1.4	95.9	8.5	101.6	y	Heart failure	14.463	n	n
91	1	84	m	IIP	ex-smoker	2.4	85.1	1.84	63.2	.	.	y	Acute exacerbation	23.687	y	y
92	1	75	m	IPF	ex-smoker	2.31	65.4	2.03	87.9	7.3	46.7	n	Acute exacerbation	20.447	n	n
93	1	71	m	IPF	ex-smoker	2.68	73.2	2.66	99.3	.	.	n	Pneumothorax and/or mediastinal emphysema	15.848	y	y
94	1	86	m	IIP	ex-smoker	3.32	101.8	2.2	66.3	.	.	n	Pulmonary infection	23.384	n	n
95	2	86	m	IIP	ex-smoker	.	.	.	.	.	.	n	Pulmonary infection	.	n	n
96	3	86	m	IIP	ex-smoker	.	.	.	.	.	.	n	Pulmonary infection	.	n	n
97	1	76	m	IPF	never	2.16	71.3	1.82	84.3	12.37	98	n	Acute exacerbation	23.233	y	y
98	1	83	m	IIP	current	2.18	79.6	1.63	74.8	.	.	n	Acute exacerbation	26.139	n	n
99	2	83	m	IIP	current	2.56	93.8	2.02	78.9	.	.	n	Pulmonary infection	24.017	n	n
100	1	70	m	IPF	ex-smoker	.	.	.	.	.	.	n	Pneumothorax and/or mediastinal emphysema	23.508	n	n
101	2	71	m	IPF	ex-smoker	.	.	.	.	.	.	n	Pneumothorax and/or mediastinal emphysema	.	n	n
102	3	71	m	IPF	ex-smoker	1	28	0.85	85	.	.	n	Pulmonary infection	20.973	n	n
103	4	73	m	IPF	ex-smoker	.	.	.	.	.	.	n	Pulmonary infection	19.467	n	n
104	5	73	m	IPF	ex-smoker	.	.	.	.	.	.	n	Pulmonary infection	.	n	y
105	1	83	m	IPF	never	.	.	.	.	.	.	n	Acute exacerbation	.	y	y
106	1	74	m	IPF	ex-smoker	.	.	.	.	.	.	n	Pulmonary infection	16.701	y	y
107	1	77	m	IPF	ex-smoker	2.01	62.2	1.92	95.5	8.95	69.5	n	Acute exacerbation	24.196	y	y
108	1	83	f	IIP	never	2.08	102	1.57	75.5	10.2	75.9	n	Pulmonary infection	22.806	n
109	1	70	m	IPF	ex-smoker	1.67	49	1.59	95.2	.	.	n	Pulmonary infection	17.4	n	n
110	2	70	m	IPF	ex-smoker	1.32	47.4	1.3	98.5	.	.	n	Pulmonary infection	15.17	n	n
111	3	72	m	IPF	ex-smoker	0.94	28.6	0.9	95.7	.	.	n	Pulmonary infection	15.927	n	n
112	1	85	f	IIP	never	1.51	87.3	1.35	89.4	.	.	n	Acute exacerbation	21.175	n	n
113	2	86	f	IIP	never	1.45	85.3	1.28	88.3	4.46	44.3	n	Pulmonary infection	20.294	n	n
114	3	86	f	IIP	never	.	.	.	.	.	.	n	Heart failure	18.778	n	n
115	4	87	f	IIP	never	0.96	56.8	0.86	89.6	.	.	y	Pneumothorax and/or mediastinal emphysema	18.485	n
116	1	76	m	IPF	ex-smoker	2.76	89.3	2.19	79.4	.	.	n	Others	18.386	n	n
117	2	76	m	IPF	ex-smoker	2.76	89.3	2.19	79.4	.	.	y	Pulmonary infection	15.703	n	y
118	3	76	m	IPF	ex-smoker	0.91	31.4	0.91	100	.	.	n	Pulmonary infection	15.863	y	y
119	1	82	m	IIP	never	.	.	.	.	.	.	y	Pulmonary infection	.	n	n
120	1	68	m	IIP	current	.	.	.	.	.	.	n	Others	.	n	n
121	1	78	m	IPF	ex-smoker	2.64	74.4	2.56	97	10.99	71.2	n	Pulmonary infection	20.553	n	n
122	2	78	m	IPF	ex-smoker	2.64	74.4	2.56	97	10.99	71.2	n	Pneumothorax and/or mediastinal emphysema	15.937	y	y
123	1	66	f	IIP	never	1.29	54	1.27	98.45	4.82	30.1	n	Acute exacerbation	21.36	n	n
124	2	72	f	IIP	never	1.63	69.7	1.46	89.6	7.9	50.6	y	Others	23.449	n	n
125	1	60	f	IIP	never	.	.	.	.	.	.	n	Acute exacerbation	20.957	n
126	1	77	m	IIP	ex-smoker	3.3	101.5	2.44	73.9	.	.	n	Acute exacerbation	19.647	n	y
127	1	64	m	IPF	ex-smoker	3.93	106.2	3.23	82.2	.	.	n	Acute exacerbation	21.896	n	n
128	2	65	m	IPF	ex-smoker	3.04	83.3	2.66	87.5	.	.	y	Pulmonary infection	24.447	n	n
129	3	65	m	IPF	ex-smoker	3.04	83.3	2.66	87.5	.	.	y	Pulmonary infection	23.668	n	y
130	4	65	m	IPF	ex-smoker	.	.	.	.	.	.	n	Others	24.093	y	y
131	1	73	m	IPF	ex-smoker	3.56	110.9	3.14	88.2	.	.	y	Acute exacerbation	21.755	y	y
132	1	72	m	IPF	ex-smoker	2.09	68.5	1.85	88.5	.	.	y	Acute exacerbation	20.029	y	y
133	1	42	m	IIP	ex-smoker	2.02	51.6	1.86	92.1	5.76	21.8	n	Acute exacerbation	28.15	n	n
134	2	42	m	IIP	ex-smoker	2.04	46.6	1.84	90.2	6.97	26.9	n	Acute exacerbation	27.625	y	y
135	1	67	m	IPF	ex-smoker	3.98	103.9	3.27	82.2	13.71	72.7	y	Acute exacerbation	25.839	n	n
136	2	67	m	IPF	ex-smoker	3.57	93.9	2.93	82.1	.	.	y	Heart failure	23.809	n	n
137	3	70	m	IPF	ex-smoker	.	.	.	.	.	.	n	Heart failure	.	n	n
138	4	71	m	IPF	ex-smoker	.	.	.	.	.	.	y	Acute exacerbation	.	n	n
139	5	71	m	IPF	ex-smoker	.	.	.	.	.	.	y	Acute exacerbation	.	n	n
140	6	71	m	IPF	ex-smoker	.	.	.	.	.	.	n	Pulmonary infection	.	y	y
141	1	80	m	IPF	ex-smoker	3.16	103.9	2.44	77.2	.	.	n	Others	21.12	n	n
142	1	79	m	IIP	ex-smoker	.	.	.	.	.	.	y	Acute exacerbation	22.434	y	y
143	1	74	m	IPF	ex-smoker	.	.	.	.	.	.	y	Others	27.438	n	n
144	2	75	m	IPF	ex-smoker	3.49	103.6	2.96	84.8	11.71	69.1	y	Others	26.492	n	n
145	1	78	m	IIP	never	1.85	53.5	1.53	82.7	11.57	71.2	y	Acute exacerbation	.	n	n
146	2	79	m	IIP	.	.	.	.	.	.	.	y	Acute exacerbation	.	y	n
147	1	65	m	IPF	ex-smoker	.	.	.	.	.	.	y	Pulmonary infection	18.984	n	n
148	1	90	m	IIP	ex-smoker	2.81	103.7	1.98	70.5	7.51	82.9	n	Pneumothorax and/or mediastinal emphysema	21.711	n	n
149	2	90	m	IIP	ex-smoker	2.81	103.7	1.98	70.5	7.51	82.9	n	Pneumothorax and/or mediastinal emphysema	20.59	n	n
150	3	90	m	IIP	ex-smoker	2.81	103.7	1.98	70.5	7.51	82.9	n	Pulmonary infection	20.59	n	n
151	4	91	m	IIP	ex-smoker	.	.	.	.	.	.	n	Pneumothorax and/or mediastinal emphysema	20.429	n	n
152	5	91	m	IIP	ex-smoker	.	.	.	.	.	.	n	Pulmonary infection	20.429	n	n
153	6	93	m	IIP	ex-smoker	.	.	.	.	.	.	n	Pulmonary infection	.	n	n
154	7	93	m	IIP	ex-smoker	.	.	.	.	.	.	y	Pulmonary infection	.	n	n
155	8	94	m	IIP	ex-smoker	.	.	.	.	.	.	y	Pulmonary infection	17.12	n
156	1	65	m	IIP	ex-smoker	3.03	85.8	2.07	68.3	7.84	49.2	y	Acute exacerbation	20.588	n	n
157	1	73	f	IPF	never	1.93	84.3	1.67	86.5	5.52	35.9	n	Pulmonary infection	20.59	n	y
158	2	73	f	IPF	never	1.93	84.3	1.67	86.5	5.52	35.9	y	Heart failure	26.87	n	y
159	1	80	f	IIP	ex-smoker	.	.	.	.	.	.	y	Acute exacerbation	.	n	n
160	2	83	f	IIP	ex-smoker	.	.	.	.	.	.	n	Acute exacerbation	.	n	n
161	3	83	f	IIP	ex-smoker	.	.	.	.	.	.	n	Pulmonary infection	.	n	n
162	4	84	f	IIP	ex-smoker	.	.	.	.	.	.	n	Pulmonary infection	.	n
163	1	78	m	IPF	ex-smoker	.	.	.	.	.	.	n	Pneumothorax and/or mediastinal emphysema	22.641	n	n
164	2	78	m	IPF	ex-smoker	2.98	92.8	2.35	78.9	12.45	100.3	n	Pneumothorax and/or mediastinal emphysema	23.495	n	n
165	1	72	f	IPF	never	1.18	54.6	1.12	51.9	.	.	n	Pneumothorax and/or mediastinal emphysema	18.353	n	n
166	2	72	f	IPF	never	1.46	67.3	1.33	91.1	5.31	37.7	y	Others	22.071	n	n
167	3	72	f	IPF	never	1.18	54.6	1.12	51.9	.	.	y	Pneumothorax and/or mediastinal emphysema	16.161	n	n
168	4	72	f	IPF	never	.	.	.	.	.	.	n	Pulmonary infection	14.609	y	y
169	1	75	f	IIP	never	2.08	102.5	1.72	81.9	.	.	n	Acute exacerbation	.	n	n
170	2	75	f	IIP	.	.	.	.	.	.	.	n	Others	.	n	n
171	3	76	f	IIP	.	.	.	.	.	.	.	n	Pneumothorax and/or mediastinal emphysema	.	n	n
172	1	80	m	IPF	ex-smoker	.	.	.	.	.	.	n	Acute exacerbation	.	n	n
173	2	81	m	IPF	ex-smoker	.	.	.	.	.	.	n	Pulmonary infection	.	n	n
174	1	82	m	IIP	never	1.21	35.9	0.91	75.2	.	.	n	Pulmonary infection	15.406	n	y
175	2	82	m	IIP	never	1.21	35.9	0.91	75.2	.	.	n	Pneumothorax and/or mediastinal emphysema	15.406	y	y
176	1	69	m	IPF	ex-smoker	3.42	101.8	2.28	66.7	12.18	72.8	y	Pulmonary infection	21.755	n	n
177	2	73	m	IPF	ex-smoker	3.04	85.6	2.08	68.4	10.68	64.8	y	Pulmonary infection	22.758	n	n
178	1	66	m	IPF	ex-smoker	.	.	.	.	.	.	y	Acute exacerbation	22.313	n	n
179	2	67	m	IPF	ex-smoker	.	.	.	.	.	.	n	Pulmonary infection	22.395	y	y
180	1	71	m	IPF	ex-smoker	.	.	.	.	.	.	n	Acute exacerbation	22.313	n	n
181	2	71	m	IPF	ex-smoker	2.66	88.4	2.1	79	11.04	77.3	n	Pulmonary infection	21.826	n	n
182	1	73	m	IIP	ex-smoker	2.92	86.6	2.48	84.9	.	.	y	Acute exacerbation	20.077	n	n
183	2	75	m	IIP	ex-smoker	2.97	92.2	2.43	81.8	.	.	n	Acute exacerbation	20.195	n	n
184	1	82	m	IPF	ex-smoker	1.86	63.5	1.84	98.9	.	.	n	Pneumothorax and/or mediastinal emphysema	15.462	n	n
185	2	82	m	IPF	ex-smoker	1.66	57.2	1.62	97.6	1.83	24.9	y	Pulmonary infection	14.301	n	n
186	3	83	m	IPF	ex-smoker	.	.	.	.	.	.	y	Pulmonary infection	13.86	n	n
187	1	77	m	IIP	never	.	.	.	.	.	.	y	Acute exacerbation	23.226	y	y
188	1	64	f	IPF	ex-smoker	1.76	68.5	1.19	67.61	9.18	63.3	n	Acute exacerbation	16.023	y	y
189	1	72	m	IPF	ex-smoker	2.19	64.4	2.11	96.4	10.71	76.3	n	Pulmonary infection	19.297	n	n
190	2	73	m	IPF	.	.	.	.	.	.	.	n	Acute exacerbation	.	n
191	3	72	m	IPF	.	.	.	.	.	.	.	n	Others	.	n	y
192	1	84	f	IPF	ex-smoker	.	.	.	.	.	.	n	Pulmonary infection	20.255	n	n
193	2	94	f	IPF	.	.	.	.	.	.	.	y	Heart failure	.	n	n
194	1	73	f	IPF	ex-smoker	.	.	.	.	.	.	y	Pneumothorax and/or mediastinal emphysema	12.432	n	n
195	1	85	m	IIP	ex-smoker	.	.	.	.	.	.	y	Acute exacerbation	.	y	y
196	1	70	m	IPF	ex-smoker	.	.	.	.	.	.	y	Pulmonary infection	25.898	y	y
197	1	74	f	IPF	never	1.07	56.6	0.92	86	.	.	y	Acute exacerbation	18.25	n	n
198	2	77	f	IPF	never	0.88	49.7	0.86	97.7	.	.	y	Pneumothorax and/or mediastinal emphysema	12.812	y	y
199	1	87	f	IPF	never	.	.	.	.	.	.	y	Heart failure	15.018	n	n
200	2	87	f	IPF	never	.	.	.	.	.	.	y	Heart failure	15.123	n	y
201	3	87	f	IPF	never	.	.	.	.	.	.	n	Pulmonary infection	14.178	y	y
202	1	68	m	IIP	ex-smoker	.	.	.	.	.	.	n	Acute exacerbation	.	n	n
203	2	69	m	IIP	ex-smoker	3.86	102.9	3.41	88.3	.	.	n	Pulmonary infection	22.209	n	n
204	1	74	m	IPF	current	1.64	51.2	1.53	93.3	.	.	n	Pneumothorax and/or mediastinal emphysema	19.052	n	y
205	2	74	m	IPF	ex-smoker	1.64	51.2	1.53	93.3	.	.	n	Pulmonary infection	19.052	y	y
206	1	76	m	IPF	ex-smoker	1.81	54.8	1.68	92.8	7.43	58.5	y	Acute exacerbation	18.293	y	y
207	1	86	m	IPF	ex-smoker	.	.	.	.	.	.	y	Acute exacerbation	25.182	n	n
208	1	80	m	IPF	ex-smoker	1.52	50.7	1.52	100	.	.	y	Others	18.671	n	n
209	2	80	m	IPF	ex-smoker	1.52	50.7	1.52	100	.	.	y	Pulmonary infection	17.718	n	n
210	1	83	m	IIP	ex-smoker	.	.	.	.	.	.	n	Pulmonary infection	24.974	n	n
211	1	73	m	IIP	ex-smoker	2.75	77.7	1.7	61.8	17.43	102.8	n	Acute exacerbation	24.412	n	n
212	1	77	f	IPF	ex-smoker	2.61	131.8	1.57	60.2	8.64	71.2	n	Pulmonary infection	17.817	n	n
213	1	77	m	IPF	ex-smoker	1.08	30.5	1.06	98.2	.	.	n	Pulmonary infection	16.99	n	n
214	1	66	m	IIP	ex-smoker	2.82	76.2	2.24	79.4	11.4	54.7	y	Pulmonary infection	29.053	n	n
215	2	66	m	IIP	ex-smoker	2.82	76.2	2.24	79.4	11.4	54.7	n	Pulmonary infection	26.573	n	n
216	3	68	m	IIP	ex-smoker	1.76	48	1.43	81.3	.	.	n	Pulmonary infection	27.065	n	n
217	1	85	m	IIP	ex-smoker	2.25	82.4	1.55	68.9	8.48	90.2	n	Acute exacerbation	20.395	n	n
218	1	82	m	IPF	ex-smoker	2.53	88.2	2.16	85.4	9.15	87.2	n	Acute exacerbation	19.068	y	y
219	1	73	m	IIP	ex-smoker	2.48	73.8	1.74	70.2	4.33	25.9	n	Heart failure	25.512	n	y
220	1	62	f	IIP	never	1.02	45.5	0.98	96.1	.	.	y	Acute exacerbation	17.027	n	n
221	2	62	f	IIP	never	1.02	45.5	0.98	96.1	.	.	y	Pneumothorax and/or mediastinal emphysema	17.027	n	n
222	3	62	f	IIP	never	1.02	45.5	0.98	96.1	.	.	n	Pulmonary infection	15.458	n	n
223	4	62	f	IIP	never	1.02	45.5	0.98	96.1	.	.	y	Pneumothorax and/or mediastinal emphysema	15.388	n	n
224	5	62	f	IIP	never	0.95	42.2	0.93	97.9	.	.	n	Pneumothorax and/or mediastinal emphysema	13.746	y	y
225	1	71	m	IPF	ex-smoker	.	.	.	.	.	.	n	Pneumothorax and/or mediastinal emphysema	24.334	n	n
226	1	68	m	IIP	ex-smoker	.	.	.	.	.	.	n	Acute exacerbation	.	n	n
227	1	78	m	IPF	ex-smoker	4.08	107.9	3.13	76.7	23.26	119.2	y	Acute exacerbation	26.052	n	n
228	1	66	m	IPF	ex-smoker	1.87	50.1	1.72	92	8.33	56.9	y	Pneumothorax and/or mediastinal emphysema	15.625	n	n
229	2	66	m	IPF	ex-smoker	1.47	39.8	1.41	95.9	7.16	52.2	n	Acute exacerbation	15.235	n	n
230	3	66	m	IPF	ex-smoker	1.47	39.8	1.41	95.9	7.16	52.2	n	Pneumothorax and/or mediastinal emphysema	15.5	n	n
231	4	66	m	IPF	ex-smoker	1.47	39.8	1.41	95.9	7.16	52.2	n	Pneumothorax and/or mediastinal emphysema	15.574	n	y
232	5	67	m	IPF	ex-smoker	1.47	39.8	1.41	95.9	7.16	52.2	n	Pulmonary infection	14.105	n	y
233	1	86	m	IPF	ex-smoker	2.31	97.5	2.08	90	5.35	80.6	n	Pulmonary infection	17.982	n	n
234	2	86	m	IPF	ex-smoker	2.18	92.8	1.81	83	5.11	81.6	n	Pulmonary infection	18.881	n	n
235	1	80	m	IPF	ex-smoker	1.84	60.3	1.37	74.5	9.65	66.9	n	Pulmonary infection	25.655	n	n
236	2	83	m	IPF	ex-smoker	1.28	46	1.2	93.8	.	.	n	Pulmonary infection	22.6	y	y
237	1	54	f	IIP	ex-smoker	2.46	95.7	2.1	85.4	.	.	y	Acute exacerbation	27.701	n	n
238	1	74	m	IPF	ex-smoker	1.39	44.1	1.35	97.1	7.62	72.4	n	Pneumothorax and/or mediastinal emphysema	14.297	n	n
239	1	72	m	IPF	never	.	.	.	.	.	.	n	Acute exacerbation	22.981	n	n
240	2	73	m	IPF	never	1.24	41.8	1.22	98.4	6.04	46.7	n	Acute exacerbation	22.981	n	n
241	3	73	m	IPF	never	1.36	46.1	1.3	95.6	.	.	n	Heart failure	.	n	n
242	4	75	m	IPF	never	1.39	51.3	1.28	92.1	.	.	n	Pulmonary infection	.	y	y
243	1	81	m	IPF	ex-smoker	1.93	64.8	1.57	81.4	7.79	62.6	n	Acute exacerbation	24.819	n	n
244	2	82	m	IPF	ex-smoker	1.46	50.3	1.33	91.1	4.88	40.5	y	Pulmonary infection	23.634	n	n
245	1	63	f	IIP	ex-smoker	.	.	.	.	.	.	y	Acute exacerbation	28.444	n	n
246	1	78	f	IIP	never	1.41	79.2	1.16	82.3	8.15	66.4	y	Acute exacerbation	24.643	n
247	1	86	m	IPF	ex-smoker	2.55	91.1	2.02	79.2	7.51	76.2	y	Acute exacerbation	19.565	n	n
248	2	87	m	IPF	ex-smoker	.	.	.	.	.	.	y	Pulmonary infection	19.818	n	n
249	1	81	m	IPF	ex-smoker	1.47	54	1.45	98.6	.	.	y	Pulmonary infection	19.979	n	n
250	2	81	m	IPF	ex-smoker	1.47	54	1.45	98.6	.	.	n	Pneumothorax and/or mediastinal emphysema	19.979	y	y
251	1	75	m	IPF	ex-smoker	.	.	.	.	.	.	n	Acute exacerbation	20.978	n	n
252	2	75	m	IPF	ex-smoker	1.45	47.2	1.41	97.2	7.52	63.3	y	Pneumothorax and/or mediastinal emphysema	20.528	n	n
253	3	77	m	IPF	ex-smoker	1.23	40.9	1.17	95.1	.	.	y	Pulmonary infection	22.597	n	n
254	4	77	m	IPF	ex-smoker	1.23	40.9	1.17	95.1	.	.	n	Pneumothorax and/or mediastinal emphysema	19.068	n	n
255	5	77	m	IPF	ex-smoker	1.23	40.9	1.17	95.1	.	.	n	Pneumothorax and/or mediastinal emphysema	17.851	y	n
256	1	71	m	IIP	never	2.79	66.3	2.26	81	10.91	58.4	n	Pulmonary infection	22.153	n	n
257	1	81	m	IIP	ex-smoker	2.78	83.5	1.81	65.1	8.18	50.6	n	Acute exacerbation	24.979	n	n
258	2	84	m	IIP	ex-smoker	.	.	.	.	.	.	n	Pulmonary infection	23.522	n	n
259	1	73	m	IPF	ex-smoker	.	.	.	.	.	.	n	Others	.	y	y
260	1	51	f	IIP	never	.	.	.	.	.	.	n	Acute exacerbation	22.222	n	n
261	1	62	m	IPF	ex-smoker	.	.	.	.	.	.	n	Pulmonary infection	28.099	n	n
262	2	65	m	IPF	ex-smoker	2.97	82.3	2.4	80.8	6.72	35.7	n	Acute exacerbation	25.528	n	n
263	1	82	m	IIP	ex-smoker	3.56	116	2.4	67.4	5.43	40.3	n	Pulmonary infection	25.225	n	n
264	2	83	m	IIP	ex-smoker	3.56	116	2.4	67.4	5.43	40.3	y	Acute exacerbation	24.005	n	n
265	1	72	f	IIP	ex-smoker	1.5	72.1	1.38	92	8.22	46.3	y	Acute exacerbation	37.691	n	n
266	1	78	m	IPF	current	.	.	.	.	.	.	y	Pulmonary infection	25.846	n	n
267	1	72	m	IPF	ex-smoker	.	.	.	.	.	.	y	Pulmonary infection	19.779	n	y
268	1	74	m	IPF	ex-smoker	3.32	90	2.81	84.6	6.79	40.6	y	Pulmonary infection	18.98	y	y
269	2	75	m	IPF	ex-smoker	3.25	88.8	2.89	88.9	.	.	y	Pulmonary infection	22.828	n	n
270	3	76	m	IPF	ex-smoker	2.88	80.7	2.53	87.9	4.85	31.8	y	Pulmonary infection	21.545	n	n
271	4	76	m	IPF	ex-smoker	2.88	80.7	2.53	87.9	4.85	31.8	y	Pulmonary infection	20.519	n	n
272	5	76	m	IPF	ex-smoker	2.88	80.7	2.53	87.9	4.85	31.8	y	Pulmonary infection	20.519	n	n
273	6	76	m	IPF	ex-smoker	2.88	80.7	2.53	87.9	4.85	31.8	y	Pulmonary infection	21.887	n	n
274	7	76	m	IPF	ex-smoker	2.71	77.4	2.33	86	2.77	18.8	y	Pulmonary infection	20.658	n	n
275	8	77	m	IPF	ex-smoker	2.71	77.4	2.33	86	2.77	18.8	n	Pulmonary infection	20.658	n	n
276	9	77	m	IPF	ex-smoker	2.71	77.4	2.33	86	2.77	18.8	n	Pulmonary infection	19.391	n	n
277	10	77	m	IPF	ex-smoker	2.71	77.4	2.33	86	2.77	18.8	n	Pulmonary infection	19.801	n	n
278	1	77	m	IPF	ex-smoker	3.11	101.3	2.56	82.3	7.16	50.6	n	Pulmonary infection	24.88	n	n
279	2	80	m	IPF	ex-smoker	2.97	99.7	2.37	79.8	5.87	43.6	n	Pulmonary infection	23.496	n	n
280	3	80	m	IPF	ex-smoker	.	.	.	.	.	.	n	Pulmonary infection	.	n	n
281	1	78	m	IIP	ex-smoker	2.11	69	1.74	82.5	6.49	43.7	n	Pulmonary infection	27.175	n	n
282	2	80	m	IIP	ex-smoker	2.52	83.2	1.87	74.2	5.17	35.7	y	Acute exacerbation	26.542	n	n
283	3	80	m	IIP	ex-smoker	2.52	83.2	1.87	74.2	5.17	35.7	n	Heart failure	23.615	n	n
284	4	81	m	IIP	ex-smoker	2.43	84.1	1.79	73.7	3.57	26	n	Pulmonary infection	27.847	n	n
285	5	81	m	IIP	ex-smoker	.	.	.	.	.	.	y	Pulmonary infection	.	n	n
286	6	82	m	IIP	ex-smoker	.	.	.	.	.	.	n	Heart failure	.	n	n
287	7	82	m	IIP	.	.	.	.	.	.	.	y	Acute exacerbation	.	y	y
288	1	78	f	IPF	ex-smoker	2.77	133.2	2.03	73.3	13.05	101.4	y	Pulmonary infection	18.438	n	n
289	1	71	m	IPF	ex-smoker	2.05	65.1	1.82	88.8	13.66	83.4	y	Acute exacerbation	26.654	n	n
290	2	71	m	IPF	ex-smoker	2.05	65.1	1.82	88.8	13.66	83.4	y	Pneumothorax and/or mediastinal emphysema	23.874	n	n
291	3	71	m	IPF	ex-smoker	2.05	65.1	1.82	88.8	13.66	83.4	y	Pneumothorax and/or mediastinal emphysema	24.179	y	y
292	1	68	f	IPF	never	1.65	77.1	1.36	82.4	9.83	69.2	y	Pulmonary infection	22.987	n	n
293	1	75	m	IPF	ex-smoker	1.88	54.5	1.88	100	8.06	62.1	y	Pneumothorax and/or mediastinal emphysema	15.696	n	n
294	1	71	m	IPF	ex-smoker	1.97	58.3	1.82	92.4	11.73	68.9	y	Acute exacerbation	.	y	y
295	1	75	m	IIP	never	.	.	.	.	.	.	n	Pulmonary infection	24.69	n	n
296	2	84	m	IIP	never	2.12	72.1	1.4	66	6.67	44.9	n	Others	31.017	n	n
297	3	84	m	IIP	never	2.28	78.9	1.58	69.4	8.27	57.5	n	Heart failure	28.78	n	n
298	4	85	m	IIP	never	2.28	78.9	1.58	69.4	8.27	57.5	y	Acute exacerbation	26.234	y	y
299	1	80	f	IIP	never	.	.	.	.	.	.	n	Acute exacerbation	20.173	n	n
300	2	80	f	IIP	never	0.74	38.5	0.6	81.1	.	.	n	Acute exacerbation	20.454	y	y
301	1	75	m	IIP	ex-smoker	2.88	84.7	2.34	81.3	13.59	84.6	n	Acute exacerbation	25.097	n	n
302	2	75	m	IIP	ex-smoker	2.88	84.7	2.34	81.3	13.59	84.6	y	Acute exacerbation	21.713	n	y
303	1	69	m	IIP	ex-smoker	4.14	123.2	3.05	73.7	13.63	97.4	y	Pulmonary infection	19.662	n	n
304	1	69	m	IIP	ex-smoker	1.56	45	1.43	91.7	4.6	29.7	n	Pulmonary infection	19.521	n	n
305	2	69	m	IIP	ex-smoker	1.56	45	1.43	91.7	4.6	29.7	n	Pulmonary infection	19.559	y	y
306	1	57	f	IIP	ex-smoker	1.12	45.3	0.92	82.1	.	.	y	Acute exacerbation	32.893	n	n
307	1	72	m	IPF	ex-smoker	1.7	54.7	1.28	75.3	5.53	41.8	n	Acute exacerbation	20.83	n	n
308	2	73	m	IPF	ex-smoker	2.09	67.2	1.61	77	8.85	65.7	y	Acute exacerbation	23.233	n	n
309	3	74	m	IPF	ex-smoker	2.21	70.8	1.53	69.2	9.62	65.3	y	Acute exacerbation	24.035	n	n
310	4	75	m	IPF	ex-smoker	.	.	.	.	.	.	y	Pulmonary infection	24.235	n	n
311	5	75	m	IPF	ex-smoker	.	.	.	.	.	.	n	Pulmonary infection	24.235	n	n
312	6	77	m	IPF	ex-smoker	.	.	.	.	.	.	n	Pulmonary infection	22.833	n	n
313	7	77	m	IPF	ex-smoker	.	.	.	.	.	.	n	Pulmonary infection	22.833	n	n
314	8	79	m	IPF	ex-smoker	.	.	.	.	.	.	n	Pulmonary infection	24.035	n	n
315	9	79	m	IPF	ex-smoker	.	.	.	.	.	.	n	Pulmonary infection	22.833	n	y
316	1	79	m	IIP	ex-smoker	.	.	.	.	.	.	n	Acute exacerbation	28.42	y	y
317	1	78	f	IIP	current	1.47	74.6	0.69	46.9	.	.	n	Pulmonary infection	24.797	n	n
318	2	79	f	IIP	current	1.38	77.5	0.72	52.2	.	.	n	Pulmonary infection	24.797	n	n
319	3	81	f	IIP	current	.	.	.	.	.	.	y	Pulmonary infection	23.469	n	n
320	4	81	f	IIP	current	.	.	.	.	.	.	n	Pulmonary infection	23.469	n	n
321	5	81	f	IIP	current	1.36	81	0.83	61	.	.	n	Pulmonary infection	23.469	n	n
322	6	82	f	IIP	current	1.36	81	0.83	61	.	.	y	Pulmonary infection	27.83	n	n
323	7	82	f	IIP	current	1.36	81	0.83	61	.	.	y	Acute exacerbation	27.83	n	n
324	8	82	f	IIP	current	.	.	.	.	.	.	y	Pulmonary infection	27.83	n	n
325	9	83	f	IIP	current	.	.	.	.	.	.	y	Pulmonary infection	26.623	n
326	1	81	m	IPF	ex-smoker	.	.	.	.	.	.	n	Pulmonary infection	.	y	y
327	1	75	m	IPF	ex-smoker	.	.	.	.	.	.	y	Acute exacerbation	.	n
328	1	86	m	IPF	ex-smoker	2.12	69.7	1.66	78.3	.	.	y	Acute exacerbation	24.465	n
329	1	78	f	IIP	ex-smoker	1.32	62.9	1.07	81.1	6.01	37	y	Acute exacerbation	22.044	n	n
330	2	80	f	IIP	ex-smoker	.	.	.	.	.	.	y	Pulmonary infection	15.956	n
331	1	66	m	IPF	never	.	.	.	.	.	.	y	Acute exacerbation	21.033	y	y
332	1	76	m	IIP	ex-smoker	.	.	.	.	.	.	y	Acute exacerbation	24.242	n	n
333	2	80	m	IIP	ex-smoker	2.9	87.9	2.24	77.2	8.28	53.2	y	Acute exacerbation	26.249	n	n
334	3	81	m	IIP	ex-smoker	.	.	.	.	.	.	n	Acute exacerbation	.	n	n
335	1	60	m	IIP	ex-smoker	2.39	65.5	2.04	85.4	.	.	n	Acute exacerbation	30.223	n	n
336	1	72	f	IPF	ex-smoker	.	.	.	.	.	.	n	Pulmonary infection	23.74	n	n
337	1	73	m	IPF	ex-smoker	1.77	52.2	1.41	79.7	.	.	y	Pulmonary infection	22.773	n	n
338	1	72	m	IPF	ex-smoker	1.82	55.5	1.58	86.8	.	.	n	Acute exacerbation	23.384	n	n
339	2	81	m	IPF	.	.	.	.	.	.	.	n	Heart failure	.	y	y
340	1	68	m	IPF	ex-smoker	2.8	74.5	2.41	86.1	7.49	40.3	n	Pulmonary infection	20.138	n	n
341	2	69	m	IPF	ex-smoker	2.72	72.9	2.33	85.7	5.39	33	n	Pulmonary infection	21.28	n	n
342	3	69	m	IPF	ex-smoker	2.39	64.1	2.03	84.9	.	.	n	Pulmonary infection	20.83	n	n
343	4	69	m	IPF	ex-smoker	2.39	64.1	2.03	84.9	.	.	n	Pulmonary infection	20.727	n	n
344	5	70	m	IPF	ex-smoker	0.411	50.5	1.59	85	.	.	n	Pulmonary infection	19.031	n	n
345	1	69	m	IPF	ex-smoker	2.77	80.3	2.22	80.1	10.06	60.3	n	Pulmonary infection	22.903	n	n
346	1	89	f	IIP	never	.	.	.	.	.	.	n	Pulmonary infection	19.111	n	n
347	2	89	f	IIP	never	.	.	.	.	.	.	n	Pulmonary infection	17.778	n	n
348	3	89	f	IIP	never	.	.	.	.	.	.	y	Pulmonary infection	17.778	n	n
349	4	89	f	IIP	never	.	.	.	.	.	.	y	Pulmonary infection	17.778	n	n
350	1	72	m	IPF	ex-smoker	1.82	60.3	1.62	89	.	.	y	Acute exacerbation	24.287	n	n
351	2	72	m	IPF	ex-smoker	1.82	60.3	1.62	89	.	.	y	Acute exacerbation	18.722	n	n
352	1	73	m	IPF	ex-smoker	.	.	.	.	.	.	n	Pulmonary infection	.	n	n
353	2	73	m	IPF	ex-smoker	.	.	.	.	.	.	n	Pulmonary infection	.	n	n
354	1	73	m	IPF	ex-smoker	2.76	75.2	2.29	83	9.75	59.7	n	Pulmonary infection	20.484	n	n
355	2	73	m	IPF	ex-smoker	2.76	75.2	2.29	83	9.75	59.7	n	Pulmonary infection	17.915	n	n
356	1	77	m	IPF	ex-smoker	2.59	76.4	2.13	82.24	12.39	64.1	n	Acute exacerbation	32.703	y	y
357	1	72	m	IIP	ex-smoker	2.71	80.2	1.94	71.59	8.97	60	n	Pulmonary infection	20.449	n	n
358	2	72	m	IIP	ex-smoker	2.71	80.2	1.94	71.59	8.97	60	n	Pulmonary infection	20.821	n	n
359	1	70	m	IIP	ex-smoker	1.73	52.1	1.51	45.5	.	.	n	Acute exacerbation	25.817	y	y
360	1	90	m	IPF	never	.	.	.	.	.	.	n	Acute exacerbation	.	y	y
361	1	75	m	IPF	ex-smoker	.	.	.	.	.	.	y	Acute exacerbation	20.957	n	n
362	2	75	m	IPF	ex-smoker	.	.	.	.	.	.	n	Pneumothorax and/or mediastinal emphysema	17.51	y	y
363	1	67	m	IPF	ex-smoker	.	.	.	.	.	.	n	Acute exacerbation	23.529	n	n
364	2	68	m	IPF	ex-smoker	1.81	48.8	1.48	81.8	10.31	57.5	y	Pulmonary infection	22.898	n	n
365	3	68	m	IPF	ex-smoker	1.81	48.8	1.48	81.8	10.31	57.5	y	Pulmonary infection	23.143	n	n
366	4	68	m	IPF	ex-smoker	1.84	50	1.5	81.5	.	.	y	Pulmonary infection	24.159	n	n
367	5	68	m	IPF	ex-smoker	1.84	50	1.5	81.5	.	.	y	Pulmonary infection	22.758	n	n
368	6	68	m	IPF	ex-smoker	1.68	45.5	1.39	82.7	14.7	79.8	y	Pulmonary infection	22.933	n	n
369	7	69	m	IPF	ex-smoker	1.58	44.1	1.33	84.2	11.13	64.1	n	Pulmonary infection	23.248	n	n
370	8	69	m	IPF	ex-smoker	1.58	44.1	1.33	84.2	11.13	64.1	n	Pulmonary infection	23.038	n	n
371	9	70	m	IPF	ex-smoker	1.58	44.1	1.33	84.2	11.13	64.1	y	Pulmonary infection	21.533	y	y
372	1	74	m	IPF	ex-smoker	.	.	.	.	.	.	y	Pneumothorax and/or mediastinal emphysema	24.772	n	n
373	1	78	f	IPF	never	1.06	53.5	0.99	93.4	.	.	y	Pulmonary infection	16.79	n	n
374	2	78	f	IPF	never	1.05	53	1.03	98.1	.	.	n	Pneumothorax and/or mediastinal emphysema	16.79	n	n
375	3	78	f	IPF	never	1.05	53	1.03	98.1	.	.	n	Pneumothorax and/or mediastinal emphysema	0.159	n	n
376	1	79	f	IIP	never	.	.	.	.	.	.	n	Others	.	n	n
377	2	80	f	IIP	never	.	.	.	.	.	.	y	Pulmonary infection	.	n	n
378	1	73	f	IIP	never	1.14	55.3	1.01	88.6	4.43	38.2	n	Acute exacerbation	18.249	n	n
379	1	72	m	IPF	ex-smoker	.	.	.	.	.	.	n	Acute exacerbation	28.762	n	n
380	2	73	m	IPF	ex-smoker	1.1	36.7	0.96	87.3	.	.		Acute exacerbation	.	y	y
381	1	79	f	IPF	ex-smoker	1.31	72.4	0.96	73.3	.	.	y	Acute exacerbation	23.755	n	n
382	1	89	f	IIP	ex-smoker	.	.	.	.	.	.	n	Pulmonary infection	18.645	n
383	1	76	f	IIP	never	.	.	.	.	.	.	n	Pneumothorax and/or mediastinal emphysema	15.981	n
384	1	87	m	IIP	ex-smoker	.	.	.	.	.	.	n	Acute exacerbation	17.207	n
385	1	91	f	IIP	never	1.29	78.7	1.14	88.4	8.62	81.3	n	Pulmonary infection	22.006	n	n
386	2	91	f	IIP	never	.	.	.	.	.	.	n	Pulmonary infection	19.17	n	n
387	3	92	f	IIP	never	.	.	.	.	.	.	n	Pulmonary infection	19.17	n	n
388	4	91	f	IIP	never	.	.	.	.	.	.	n	Pulmonary infection	19.17	n	n
389	5	93	f	IIP	never	.	.	.	.	.	.	n	Pulmonary infection	16.267	n
390	6	93	f	IIP	never	.	.	.	.	.	.	y	Pulmonary infection	16.267	n
391	1	65	m	IIP	never	.	.	.	.	.	.	y	Acute exacerbation	.	n	n
392	1	72	f	IPF	never	2.47	95	1.83	74.1	13.47	78.7	n	Acute exacerbation	21.49	n	n
393	2	72	f	IPF	never	1.67	67.1	1.25	74.9	9.75	58.1	n	Others	22.131	n	n
394	3	77	f	IPF	never	1.37	54.4	1.07	78.1	5.41	32.4	n	Pulmonary infection	21.943	n	n
395	4	77	f	IPF	never	1.37	54.4	1.07	78.1	5.41	32.4	y	Pneumothorax and/or mediastinal emphysema	21.491	n	n
396	5	79	f	IPF	never	1.1	44.7	0.82	74.55	.	.	n	Acute exacerbation	21.303	n
397	1	72	f	IPF	never	.	.	.	.	.	.	n	Pulmonary infection	22.192	n	n
398	2	72	f	IPF	never	1.44	2.16	1.29	89.6	7.89	55.8	y	Others	22.612	n	n
399	3	74	f	IPF	never	1.16	55	1.05	90.5	8.28	59.5	y	Heart failure	22.736	n	n
400	4	74	f	IPF	never	1.16	55	1.05	90.5	8.28	59.5	n	Pulmonary infection	19.215	y	y
401	1	71	m	IPF	ex-smoker	.	.	.	.	.	.	n	Acute exacerbation	22.354	n	n
402	2	72	m	IPF	ex-smoker	.	.	.	.	.	.	n	Acute exacerbation	22.391	n	n
403	1	74	f	IIP	ex-smoker	2.07	94.1	1.62	78.3	8.87	70.2	n	Acute exacerbation	18.655	n	n
404	1	71	m	IPF	ex-smoker	4	112	2.83	70.8	7.33	52.8	n	Pulmonary infection	17.467	n	n
405	2	72	m	IPF	ex-smoker	.	.	.	.	.	.	n	Pulmonary infection	18.179	n	n
406	3	71	m	IPF	ex-smoker	.	.	.	.	.	.	n	Pulmonary infection	17.821	n	n
407	4	72	m	IPF	ex-smoker	.	.	.	.	.	.	n	Pulmonary infection	17.821	n	n
408	5	71	m	IPF	ex-smoker	.	.	.	.	.	.	y	Pulmonary infection	17.534	n	n
409	6	72	m	IPF	ex-smoker	.	.	.	.	.	.	y	Pulmonary infection	17.534	n	y
410	7	71	m	IPF	ex-smoker	.	.	.	.	.	.	y	Pulmonary infection	17.534	n	y
411	1	69	m	IPF	ex-smoker	3.12	85.7	2.69	86.2	12.53	70.4	n	Acute exacerbation	25.085	n	n
412	1	86	f	IIP	never	.	.	.	.	.	.	n	Acute exacerbation	23.703	n	n
413	1	81	m	IPF	ex-smoker	.	.	.	.	.	.	y	Acute exacerbation	22.46	n	n
414	2	82	m	IPF	ex-smoker	.	.	.	.	.	.	n	Acute exacerbation	20.478	y	y
415	1	78	f	IIP	never	1.89	100.5	1.22	64.6	11.31	88.3	n	Others	22.495	n	n
416	2	78	f	IIP	never	1.89	100.5	1.22	64.6	11.31	88.3	n	Heart failure	22.955	n	n
417	3	79	f	IIP	never	1.58	85.9	0.77	48.7	.	.	n	Pulmonary infection	22.955	n	n
418	4	79	f	IIP	never	.	.	.	.	.	.	n	Pulmonary infection	22.955	n	n
419	5	79	f	IIP	never	.	.	.	.	.	.		Pulmonary infection	22.955	n
420	1	76	m	IIP	ex-smoker	2.15	68.3	1.88	87.4	13.47	85.8	y	Acute exacerbation	26.697	n	n
421	1	74	m	IPF	never	.	.	.	.	.	.	y	Pneumothorax and/or mediastinal emphysema	25.477	y	y
422	1	72	m	IIP	ex-smoker	1.53	49	1.31	85.6	9.85	59.3	n	Acute exacerbation	27.214	n	n
423	2	72	m	IIP	ex-smoker	1.76	56.6	1.54	87.5	10.17	67.1	n	Heart failure	26.792	n	y
424	3	72	m	IIP	ex-smoker	1.44	46.8	1.31	91	8.63	57.5	n	Acute exacerbation	26.438	y	y
425	1	77	m	IPF	ex-smoker	2.2	78	1.68	76.4	7.13	57.7	y	Pulmonary infection	21.439	n	n
426	2	78	m	IPF	ex-smoker	2.2	78	1.68	76.4	7.13	57.7	y	Pulmonary infection	17.642	n	n
427	3	78	m	IPF	ex-smoker	2.2	78	1.68	76.4	7.13	57.7	y	Pulmonary infection	17.642	n	n
428	4	79	m	IPF	ex-smoker	.	.	.	.	.	.	y	Pulmonary infection	16.218	n	y
429	1	79	m	IIP	never	2.33	76.6	1.9	81.6	16.24	125.4	y	Acute exacerbation	22.432	n	n
430	2	81	m	IIP	never	1.37	47.2	1.23	89.8	.	.	y	Pulmonary infection	23.165	n	n
431	3	81	m	IIP	never	1.37	47.2	1.23	89.8	.	.	y	Acute exacerbation	22.476	y	y
432	1	74	f	IIP	never	.	.	.	.	.	.	n	Acute exacerbation	17.678	n	n
433	2	74	f	IIP	never	2.01	101	1.63	81.1	9.1	78.6	n	Pulmonary infection	20.832	n	n
434	3	77	f	IIP	never	.	.	.	.	.	.	n	Acute exacerbation	.	n	n
435	4	77	f	IIP	never	.	.	.	.	.	.	n	Pulmonary infection	.	n	n
436	1	78	m	IPF	current	2.32	74.1	1.62	69.8	8.12	66.3	n	Heart failure	20.366	n	n
437	2	80	m	IPF	current	1.82	64.8	1.5	82.4	.	.	n	Pulmonary infection	17.039	y	y
438	1	58	m	IIP	ex-smoker	2.77	67.9	2.32	83.8	17.12	75.7	n	Acute exacerbation	25.728	n	n
439	1	77	m	IPF	ex-smoker	2.9	87.3	2.47	85.2	6.3	41.8	n	Heart failure	22.995	n	n
440	1	94	f	IIP	never	.	.	.	.	.	.	n	Acute exacerbation	28.945	n	n
441	1	74	m	IIP	ex-smoker	2.73	87.2	1.85	67.77	5.62	41.6	y	Pulmonary infection	21.758	n	n
442	2	74	m	IIP	ex-smoker	2.73	87.2	1.85	67.77	5.62	41.6	y	Heart failure	21.211	n	n
443	3	74	m	IIP	ex-smoker	2.73	87.2	1.85	67.77	5.62	41.6	n	Heart failure	21.133	n	n
444	4	74	m	IIP	ex-smoker	2.64	84.1	1.85	70.08	4.62	35.7	n	Heart failure	21.094	n	n
445	5	74	m	IIP	ex-smoker	2.66	84.2	2	75.19	4.07	31.5	n	Heart failure	19.922	n	n
446	1	72	m	IPF	ex-smoker	3.12	98.1	2.68	85.9	11.98	83.3	n	Acute exacerbation	22.942	n	n
447	2	74	m	IPF	ex-smoker	2.83	90.4	2.47	87.3	12.12	86	n	Acute exacerbation	22.773	n	n
448	3	75	m	IPF	ex-smoker	.	.	.	.	.	.		Pulmonary infection	22.773	n	n
449	4	76	m	IPF	ex-smoker	1.66	54.6	1.56	94	2.92	23.5	n	Pulmonary infection	20.285	n	y
450	5	76	m	IPF	ex-smoker	1.66	54.6	1.56	94	2.92	23.5	n	Pulmonary infection	20.285	y	y
451	1	74	m	IPF	ex-smoker	2.74	82.3	2.47	90.2	8.81	58.2	n	Pneumothorax and/or mediastinal emphysema	24.342	n	n
452	2	74	m	IPF	ex-smoker	2.74	82.3	2.47	90.2	8.81	58.2	n	Pulmonary infection	24.342	n	n
453	3	76	m	IPF	ex-smoker	2.37	74.3	2.31	97.5	7.01	49.2	n	Pulmonary infection	18.946	n	n
454	4	77	m	IPF	ex-smoker	1.75	56.8	1.73	98.9	4.45	39	n	Heart failure	20.285	n	y
455	1	74	f	IIP	never	1.49	77.2	1.24	83.2	8.46	82.3	y	Acute exacerbation	17.116	n	n
456	2	74	f	IIP	never	.	.	.	.	.	.	n	Pulmonary infection	16.382	n	n
457	3	83	f	IIP	.	.	.	.	.	.	.	n	Pulmonary infection	.	y	y
458	1	81	m	IPF	ex-smoker	1.33	39.2	1.31	98.5	.	.	y	Pulmonary infection	14.021	n	y
459	1	70	m	IPF	ex-smoker	3.21	92.2	1.88	58.6	13.71	74.7	y	Acute exacerbation	26.286	n	n
460	1	84	m	IIP	ex-smoker	.	.	.	.	.	.	y	Pulmonary infection	.	n	n
461	1	68	m	IPF	ex-smoker	2.47	80.2	1.82	73.7	6.66	53.8	y	Pulmonary infection	17.942	n	n
462	2	69	m	IPF	ex-smoker	2.5	81.7	1.96	78.4	8.36	72.5	n	Acute exacerbation	18.092	n	n
463	3	72	m	IPF	ex-smoker	2.54	85.2	1.74	68.5	7.22	58.8	n	Pulmonary infection	18.871	n	n
464	4	72	m	IPF	ex-smoker	2.54	85.2	1.74	68.5	7.22	58.8	n	Pulmonary infection	17.313	n	n
465	1	79	m	IPF	ex-smoker	.	.	.	.	.	.	n	Pulmonary infection	28.178	n	n
466	2	82	m	IPF	ex-smoker	.	.	.	.	.	.	n	Others	26.238	n	n
467	3	82	m	IPF	ex-smoker	.	.	.	.	.	.	y	Acute exacerbation	23.834	n	n
468	4	82	m	IPF	ex-smoker	1.45	50.7	1.23	84.8	6.36	51.1	y	Acute exacerbation	24.075	n
469	1	73	f	IPF	never	.	.	.	.	.	.	n	Pulmonary infection	18.591	n	n
470	2	74	f	IPF	never	.	.	.	.	.	.	n	Pulmonary infection	18.591	n	n
471	3	75	f	IPF	never	.	.	.	.	.	.	n	Pulmonary infection	.	n	n
472	4	77	f	IPF	never	0.88	38.3	0.88	100	.	.	y	Pneumothorax and/or mediastinal emphysema	14.012	n
473	1	80	m	IIP	ex-smoker	1.84	59.7	1.54	83.7	11.15	68.7	n	Pulmonary infection	.	n	n
474	2	81	m	IIP	ex-smoker	.	.	.	.	.	.	n	Pulmonary infection	.	n	n
475	3	82	m	IIP	ex-smoker	.	.	.	.	.	.	y	Heart failure	31.25	n	n
476	4	82	m	IIP	ex-smoker	.	.	.	.	.	.	y	Heart failure	30.313	n	n
477	1	81	m	IPF	ex-smoker	.	.	.	.	.	.	n	Acute exacerbation	.	y	y
478	1	68	f	AIP	current	.	.	.	.	.	.	n	Acute exacerbation	26.913	y	y
479	1	89	m	IIP	ex-smoker	.	.	.	.	.	.	n	Acute exacerbation	18.556	n	n
480	1	76	f	IIP	never	1.08	61.6	0.85	87.8	.	.	n	Acute exacerbation	24.774	n	n
481	1	56	m	IIP	ex-smoker	1.84	47.1	1.38	75	.	.	n	Acute exacerbation	31.888	n	n
482	1	74	m	IPF	never	1.78	56.9	1.49	83.7	11.56	81.2	n	Others	23.733	n	n
483	2	77	m	IPF	never	1.12	37.1	1.04	92.9	.	.	n	Others	20.79	n	y
484	1	69	f	IPF	never	1.98	90.4	1.77	89.4	9.72	62.8	n	Acute exacerbation	27.301	y	y
485	1	76	m	IPF	ex-smoker	.	.	.	.	.	.	y	Pulmonary infection	29.242	n	n
486	1	72	m	IPF	ex-smoker	2.21	64.8	1.92	86.9	7.3	46.1	y	Pulmonary infection	22.883	n	n
487	2	72	m	IPF	ex-smoker	1.76	51.9	1.59	90.3	.	.	y	Pulmonary infection	22.773	n	y
488	1	63	m	IPF	ex-smoker	2.3	61.8	2.09	90.9	7.1	34.3	n	Pulmonary infection	27.798	n	n
489	2	65	m	IPF	ex-smoker	2.28	62.5	2.13	93.4	4.63	24.3	y	Pulmonary infection	24.967	n	n
490	3	65	m	IPF	ex-smoker	2.28	62.5	2.13	93.4	4.63	24.3	y	Pulmonary infection	18.943	n	y
491	1	85	m	IPF	ex-smoker	.	.	.	.	.	.	n	Pulmonary infection	.	y	y
492	1	86	m	IPF	ex-smoker	.	.	.	.	.	.	n	Others	18.726	n	n
493	1	80	f	IIP	never	0.93	55.7	0.79	85	.	.	n	Acute exacerbation	20.185	n	n
494	2	80	f	IIP	never	0.74	44.3	0.64	86.5	.	.	n	Pneumothorax and/or mediastinal emphysema	19.082	n	n
495	1	82	m	IIP	never	1.76	60.7	1.74	98.9	5.79	54.8	n	Acute exacerbation	.	n	n
496	2	83	m	IIP	.	.	.	.	.	.	.		Acute exacerbation	.	y	y
497	1	67	m	IPF	never	0.88	3.38	0.74	84.1	.	.	y	Others	22.427	n	y
498	2	67	m	IPF	never	0.88	3.38	0.74	84.1	.	.	y	Acute exacerbation	.	y	y
499	1	77	m	IIP	never	.	.	.	.	.	.	n	Acute exacerbation	.	n	y
500	1	79	f	IIP	never	1.5	78.5	1.25	83.3	8.66	63.8	n	Acute exacerbation	25	n	n
501	2	79	f	IIP	never	1.46	89	1.29	88.4	7.13	67.3	n	Pulmonary infection	24.68	n	n
502	3	79	f	IIP	never	0.76	51	0.72	94.7	.	.	y	Others	24.68	y	y
503	1	81	m	IPF	ex-smoker	3.02	96.5	2.15	71.2	8.7	56	y	Pulmonary infection	25.1	n	n
504	2	87	m	IPF	ex-smoker	2.46	80.7	1.49	60.6	6.55	47.2	y	Pulmonary infection	26.462	n	n
505	3	87	m	IPF	ex-smoker	2.73	89.8	1.87	68.5	5.63	43.4	y	Heart failure	23.912	n
506	1	79	m	IIP	ex-smoker	2.97	90	2.12	71.4	7.61	45.1	y	Heart failure	28.65	n	n
507	2	80	m	IIP	ex-smoker	2.98	92.8	2.54	85.2	.	.	y	Heart failure	21.454	n	n
508	3	80	m	IIP	ex-smoker	3.2	100.9	2.67	83.4	5.06	38.5	y	Heart failure	21.83	n	n
509	1	78	m	IPF	ex-smoker	1.57	46.3	1.44	91.7	6.95	59.2	n	Pneumothorax and/or mediastinal emphysema	18.566	n	n
510	2	79	m	IPF	ex-smoker	1.57	46.3	1.44	91.7	6.95	59.2	n	Pneumothorax and/or mediastinal emphysema	16.83	n	n
511	3	79	m	IPF	ex-smoker	1.57	46.3	1.44	91.7	6.95	59.2	n	Pneumothorax and/or mediastinal emphysema	16.369	n	n
512	4	79	m	IPF	ex-smoker	.	.	.	.	.	.	n	Pneumothorax and/or mediastinal emphysema	16.404	n	n
513	5	80	m	IPF	ex-smoker	.	.	.	.	.	.	n	Pneumothorax and/or mediastinal emphysema	15.59	n	n
514	6	80	m	IPF	ex-smoker	.	.	.	.	.	.	n	Pneumothorax and/or mediastinal emphysema	15.483	n	n
515	7	80	m	IPF	ex-smoker	.	.	.	.	.	.	n	Pneumothorax and/or mediastinal emphysema	15.483	n	n
516	1	67	f	IPF	never	1.35	59.2	1.3	96.3	7.48	61.9	n	Pneumothorax and/or mediastinal emphysema	15.569	n	n
517	2	68	f	IPF	never	.	.	.	.	.	.	n	Pneumothorax and/or mediastinal emphysema	14.122	n	n
518	1	75	m	IIP	never	.	.	.	.	.	.	y	Pulmonary infection	20.82	n	n
519	2	76	m	IIP	never	.	.	.	.	.	.	y	Pulmonary infection	20.82	n	n
520	1	76	m	IIP	ex-smoker	2.52	78.3	1.84	73	.	.	n	Acute exacerbation	.	n	n
521	1	87	f	IIP	never	.	.	.	.	.	.	n	Acute exacerbation	23.649	n	n
522	1	80	m	IPF	never	2.08	55.6	1.74	83.7	6.55	43.3	n	Pneumothorax and/or mediastinal emphysema	.	n	n
523	2	82	m	IPF	never	2.01	57.3	1.9	94.5	9.53	67.4	n	Heart failure	.	n	n
524	3	82	m	IPF	never	2.01	57.3	1.9	94.5	9.53	67.4	n	Pneumothorax and/or mediastinal emphysema	.	n	n
525	4	82	m	IPF	.	.	.	.	.	.	.		Pneumothorax and/or mediastinal emphysema	.	n	n
526	1	74	f	IPF	never	.	.	.	.	.	.	n	Pulmonary infection	22.334	n	n
527	2	76	f	IPF	never	1.65	74.7	1.33	80.6	11.29	78.8	n	Pulmonary infection	21.598	n	n
528	1	82	m	IPF	ex-smoker	1.34	39.1	1.22	91	.	.	n	Pneumothorax and/or mediastinal emphysema	20.9	n	n
529	2	82	m	IPF	ex-smoker	.	.	.	.	.	.	n	Pneumothorax and/or mediastinal emphysema	.	n	n
530	1	80	m	IPF	ex-smoker	.	.	.	.	.	.	n	Others	18.868	n	n
531	2	80	m	IPF	ex-smoker	2.15	71	1.77	82.3	7.49	72.4	n	Others	18.077	n
532	1	72	m	IPF	ex-smoker	2.36	73.5	2.17	92	.	.	y	Pulmonary infection	17.528	y	y
533	1	62	m	IPF	current	2.21	64.4	1.87	84.6	14.03	76.2	n	Pulmonary infection	25.197	n	n
534	2	62	m	IPF	current	2.21	64.4	1.87	84.6	14.03	76.2	n	Acute exacerbation	24.247	n	n
535	3	63	m	IPF	ex-smoker	.	.	.	.	.	.	y	Pulmonary infection	.	n	n
536	4	63	m	IPF	ex-smoker	.	.	.	.	.	.	y	Pulmonary infection	.	n	n
537	5	63	m	IPF	ex-smoker	.	.	.	.	.	.	y	Heart failure	.	n	n
538	6	63	m	IPF	ex-smoker	.	.	.	.	.	.	y	Others	.	n	n
539	1	66	m	IPF	ex-smoker	.	.	.	.	.	.	n	Pneumothorax and/or mediastinal emphysema	.	y	y
540	1	76	f	IPF	never	1.67	78.4	1.38	82.6	8.95	59.7	n	Pulmonary infection	25.778	n	n
541	1	62	m	IIP	ex-smoker	3.27	96.5	2.28	69.7	15.4	79	n	Pulmonary infection	26.346	n	n
542	1	68	f	IIP	never	.	.	.	.	.	.	n	Pneumothorax and/or mediastinal emphysema	.	n	n
543	1	81	m	IPF	ex-smoker	2.37	71.2	1.85	78.1	.	.	n	Acute exacerbation	22.339	n	n
544	2	82	m	IPF	ex-smoker	1.86	56.4	1.48	79.6	.	.	y	Pulmonary infection	18.825	n	n
